# Supplementary material for: The Photoperiod Stress Response in Arabidopsis thaliana Depends on Auxin Acting as an Antagonist to the Protectant Cytokinin
Source: Int J Mol Sci. 2022 Mar 8;23(6):2936. doi: 10.3390/ijms23062936 (PMC8955046; doi:10.3390/ijms23062936)
Supplement: Supplementary file 1 [file ijms-23-02936-s001.zip]

Archive with 1 entries (1 files):
- ijms-1608110-supplementary.pdf
